# Supplementary material for: Secreted Factors and Extracellular Vesicles Account for the Immunomodulatory and Tissue Regenerative Properties of Bone-Marrow-Derived Mesenchymal Stromal Cells for Osteoarthritis
Source: Cells. 2022 Nov 4;11(21):3501. doi: 10.3390/cells11213501 (PMC9658264; doi:10.3390/cells11213501)
Supplement: Supplementary file 1 [file cells-11-03501-s001.zip]

Archive with 6 entries (6 files):
- Figure S1_Cells.tif
- Figure S2_Cells.tif
- Table S1_Cells.pdf
- Table S2_Cells.tiff
- Table S3_Cells.tiff
- Table S4_Cells.tiff
